# Supplementary material for: The Role of Gene Expression Dysregulation in the Pathogenesis of Mucopolysaccharidosis: A Comparative Analysis of Shared and Specific Molecular Markers in Neuronopathic and Non-Neuronopathic Types of the Disease
Source: Int J Mol Sci. 2024 Dec 15;25(24):13447. doi: 10.3390/ijms252413447 (PMC11678658; doi:10.3390/ijms252413447)
Supplement: Supplementary file 1 [file ijms-25-13447-s001.zip]

Archive with 1 entries (1 files):
- ijms-3353163-supplementary.pdf
